# Supplementary material for: Screening of exogenous nutrients for pathogenic bacteria and development of highly active bactericides
Source: mSystems. 2026 Feb 12;11(3):e01586-25. doi: 10.1128/msystems.01586-25 (PMC13011427; doi:10.1128/msystems.01586-25)
Supplement: Supplemental Data — Flux scores. [file msystems.01586-25-s0002.xlsx]

## Sheet: A. baumannii
index	minimum	maximum	Structural Screening Compliance
EX_fe2(e)	-10	-0.0307426	no
EX_so4(e)	-3.44949	-0.0307426	no
EX_glu_L(e)	-10	1000	no
EX_mal_D(e)	-10	0	no
EX_4hbz(e)	-5.03074	387.142	yes
EX_h2(e)	0	0	no
EX_val_L(e)	-10	996.141	no
EX_sheme(e)	-0.0307426	0	no
EX_salcn(e)	0	0	yes
EX_glc_D(e)	-10	0	no
EX_galt(e)	0	0	yes
EX_cbl1(e)	0	0	no
EX_metsox_R_L(e)	0	0	no
EX_pb(e)	0	0	no
EX_cd2(e)	0	0	no
EX_k(e)	-0.0307426	-0.0307426	no
EX_h2o(e)	-10	1000	no
EX_urea(e)	-10	1000	yes
EX_pi(e)	-10	-10	yes
EX_arg_L(e)	-10	10	no
EX_ca2(e)	-0.0307426	-0.0307426	no
EX_asp_L(e)	-10	1000	no
EX_mnl(e)	0	0	yes
EX_sbt_D(e)	0	0	no
EX_mal_L(e)	-10	1000	no
EX_ethso3(e)	0	0	no
EX_isetac(e)	0	0	yes
EX_orn(e)	-10	10	no
EX_butso3(e)	0	0	no
EX_malt(e)	0	0	yes
EX_man(e)	0	0	yes
EX_thym(e)	0	0	no
EX_ser_D(e)	-10	0	no
EX_leu_L(e)	-10	995.888	no
EX_ala_D(e)	-10	1000	no
EX_pydam(e)	-0.0307426	0	yes
EX_cit(e)	-10	0	yes
EX_ura(e)	-10	0	no
EX_ile_L(e)	-2.64898	995.039	no
EX_tre(e)	0	0	yes
EX_arbt(e)	0	0	yes
EX_hexs(e)	0	0	no
EX_adocbl(e)	0	0	no
EX_metsox_S_L(e)	-3.41874	0	no
EX_fru(e)	-10	0	yes
EX_acgam(e)	0	0	yes
EX_tsul(e)	-1.70937	0	yes
EX_sucr(e)	0	0	yes
EX_thm(e)	-0.0307426	0	no
EX_ala_L(e)	-10	1000	no
EX_na1(e)	0	0	no
EX_no3(e)	-10	0	no
EX_alaala(e)	-0.274001	0	yes
EX_taur(e)	-3.41874	0	yes
EX_fecrm(e)	0	0	no
EX_csn(e)	0	0	yes
EX_pheme(e)	-0.0307426	0	yes
EX_zn2(e)	-0.0307426	-0.0307426	no
EX_his_L(e)	-10	392.701	no
EX_pydxn(e)	-0.0307426	0	yes
EX_met_L(e)	-3.41874	0	no
EX_hg2(e)	0	0	no
EX_cgly(e)	-0.957179	0	yes
EX_lac_L(e)	-10	1000	no
EX_tyr_L(e)	-10	998.678	no
EX_hdca(e)	-2.72961	0	no
EX_xan(e)	-10	0	no
EX_cl(e)	-0.0307426	-0.0307426	no
EX_ptrc(e)	-0.0614852	0	no
EX_sulfac(e)	0	0	no
EX_HC00319(e)	-10	0	no
EX_o2(e)	-10	0	no
EX_ocdca(e)	-2.72961	0	no
EX_met_D(e)	0	0	no
EX_mso3(e)	0	0	no
EX_mg2(e)	-0.0307426	-0.0307426	no
EX_cobalt2(e)	-0.0307426	-0.0307426	no
EX_mn2(e)	-0.0307426	-0.0307426	no
EX_pydx(e)	-0.0307426	0	yes
EX_pro_L(e)	-10	997.98	no
EX_phe_L(e)	-10	998.307	no
EX_glcr(e)	-10	0	yes
EX_ttdca(e)	-3.00361	0	no
EX_gam(e)	-1.67539	0	yes

## Sheet: P. aeruginosa
index	minimum	maximum	Structural Screening Compliance
EX_mal_L(e)	-10	1000	no
EX_sucr(e)	0	0	yes
EX_no(e)	0	0	no
EX_hg2(e)	0	0	no
EX_metsox_R_L(e)	-4.74376	0	no
EX_ala_L(e)	-10	1000	no
EX_pi(e)	-10	-10	yes
EX_asp_L(e)	-10	991.021	no
EX_val_L(e)	-10	-7.88912	no
EX_acgam(e)	-10	0	yes
EX_4hbz(e)	-5.06187	382.169	yes
EX_csn(e)	-10	0	yes
EX_glu_L(e)	-10	1000	no
EX_h2(e)	0	0	no
EX_hdca(e)	-5.49307	0	yes
EX_o2(e)	-10	0	no
EX_taur(e)	-4.74376	0	yes
EX_glyc3p(e)	-10	-10	yes
EX_ad(e)	-10	0	yes
EX_metsox_S_L(e)	-4.74376	0	no
EX_ni2(e)	0	0	no
EX_leu_L(e)	-8.27598	-8.27598	no
EX_cobalt2(e)	-0.0618665	-0.0618665	no
EX_crn(e)	0	0	yes
EX_rib_D(e)	-10	0	no
EX_cl(e)	-0.0618665	-0.0618665	no
EX_34dhpha(e)	-10	0	yes
EX_ttdca(e)	-6.04447	0	yes
EX_mn2(e)	-0.0618665	-0.0618665	no
EX_cit(e)	-10	0	yes
EX_his_L(e)	-10	0	no
EX_man(e)	-10	0	yes
EX_galt(e)	0	0	yes
EX_sheme(e)	-0.0618665	-0.0618665	yes
EX_cd2(e)	0	0	no
EX_h2o(e)	-10	1000	no
EX_met_D(e)	0	0	no
EX_urea(e)	-10	0	yes
EX_malt(e)	-10	0	yes
EX_nmn(e)	-0.123733	-0.123733	yes
EX_cbl1(e)	0	0	no
EX_orn(e)	-10	10	no
EX_ser_D(e)	-10	0	no
EX_arbt(e)	0	0	yes
EX_glc_D(e)	-10	0	no
EX_alaala(e)	-10	0	yes
EX_k(e)	-0.0618665	-0.0618665	no
EX_arg_L(e)	-10	10	no
EX_mnl(e)	0	0	yes
EX_bzam(e)	-10	0	no
EX_ribflv(e)	-0.185599	-0.185599	yes
EX_pro_L(e)	-10	1000	no
EX_salcn(e)	0	0	yes
EX_pb(e)	0	0	no
EX_mg2(e)	-0.0618665	-0.0618665	no
EX_zn2(e)	-0.0618665	-0.0618665	no
EX_no3(e)	-10	0	no
EX_xan(e)	-10	0	no
EX_adocbl(e)	0	0	no
EX_etha(e)	-10	0	yes
EX_fe2(e)	-10	-0.0618665	no
EX_sbt_D(e)	0	0	no
EX_ura(e)	-10	0	no
EX_ile_L(e)	-5.33081	-5.33081	no
EX_thm(e)	-0.0618665	-0.0618665	no
EX_ocdca(e)	-5.49307	0	yes
EX_pheme(e)	-0.0618665	-0.0618665	yes
EX_HC00319(e)	-10	0	no
EX_fru(e)	-10	0	yes
EX_ptrc(e)	-0.0618665	0	no
EX_n2o(e)	0	0	no
EX_cgly(e)	-4.74376	0	yes
EX_so4(e)	-4.80562	-0.0618665	no
EX_tre(e)	0	0	yes
EX_na1(e)	0	0	no
EX_tsul(e)	-2.37188	0	yes
EX_glyb(e)	0	1000	yes
EX_gam(e)	-10	0	yes
EX_met_L(e)	-4.74376	0	no
EX_ca2(e)	-0.0618665	-0.0618665	no

## Sheet: S. enterica
index	minimum	maximum	Structural Screening Compliance
EX_gam(e)	-10	0	yes
EX_cd2(e)	0	0	no
EX_mnl(e)	-10	0	yes
EX_acgam(e)	-10	0	yes
EX_ca2(e)	-0.0747543	-0.0747543	no
EX_glyc3p(e)	-10	0	yes
EX_fe2(e)	-10	-0.0747543	no
EX_glu_L(e)	-10	1000	no
EX_man6p(e)	-10	0	yes
EX_fecrm(e)	0	0	no
EX_glc_D(e)	-10	0	no
EX_cit(e)	-10	1000	yes
EX_man(e)	-10	0	yes
EX_34dhpha(e)	-10	0	yes
EX_gln_L(e)	-10	0	no
EX_glyb(e)	0	0	yes
EX_malttr(e)	-10	0	yes
EX_ttdca(e)	-7.30363	0	yes
EX_g6p(e)	-10	0	yes
EX_adocbl(e)	0	0	no
EX_sbt_D(e)	-10	0	no
EX_pro_L(e)	-10	995.089	no
EX_ala_L(e)	-10	1000	no
EX_no(e)	0	0	no
EX_zn2(e)	-0.0747543	-0.0747543	no
EX_met_L(e)	-10	64.268	no
EX_cbl1(e)	0	0	no
EX_glcr(e)	-10	0	yes
EX_4hbz(e)	0	0	yes
EX_gthrd(e)	-0.0747543	0	yes
EX_glcn(e)	-10	1000	yes
EX_mantr(e)	-10	0	no
EX_duri(e)	-10	0	yes
EX_ocdca(e)	-6.63736	0	yes
EX_arbt(e)	-10	0	yes
EX_arg_L(e)	-10	20	no
EX_arab_L(e)	-10	0	no
EX_alaala(e)	-10	0	yes
EX_his_L(e)	-2.11151	0	no
EX_met_D(e)	0	0	no
EX_xan(e)	-10	0	no
EX_rib_D(e)	-10	0	no
EX_pb(e)	0	0	no
EX_hdca(e)	-6.63736	0	yes
EX_pheme(e)	-0.0747543	-0.0747543	yes
EX_glycys(e)	-10	0	no
EX_galt(e)	-10	0	yes
EX_mg2(e)	-0.0747543	-0.0747543	no
EX_bzam(e)	-10	0	no
EX_nmn(e)	-0.149509	0	yes
EX_orn(e)	-10	20	no
EX_tyr_L(e)	-10	730.639	no
EX_din(e)	-10	0	yes
EX_asp_L(e)	-10	0	no
EX_cl(e)	-0.0747543	-0.0747543	no
EX_gal(e)	-10	30	yes
EX_salcn(e)	0	0	yes
EX_cgly(e)	-10	0	yes
EX_h2o(e)	-10	1000	no
EX_cobalt2(e)	-0.0747543	-0.0747543	no
EX_o2(e)	-10	0	no
EX_tsul(e)	-10	0	yes
EX_no3(e)	-10	0	no
EX_fru(e)	-10	0	yes
EX_succ(e)	-9.85049	1000	yes
EX_crn(e)	0	0	yes
EX_so4(e)	-10	-0.0747543	no
EX_csn(e)	-10	0	yes
EX_ura(e)	-10	0	no
EX_mal_L(e)	-10	1000	no
EX_leu_L(e)	-10	-10	no
EX_tre(e)	-10	0	yes
EX_val_L(e)	-10	-9.38304	no
EX_metsox_R_L(e)	-10	0	no
EX_mn2(e)	-0.0747543	-0.0747543	no
EX_thm(e)	-0.0747543	-0.0747543	no
EX_hxan(e)	-10	0	no
EX_malthx(e)	-10	0	yes
EX_hg2(e)	0	0	no
EX_sucr(e)	0	0	yes
EX_melib(e)	-10	10	no
EX_sheme(e)	-0.0747543	-0.0747543	yes
EX_ni2(e)	0	0	no
EX_metsox_S_L(e)	-10	0	no
EX_malt(e)	-10	0	yes
EX_ptrc(e)	-10	20	no
